# Supplementary material for: Transition From Land to Sea: Comparative Genomics Illuminates the Adaptive Evolution of the Intertidal Spider
Source: Mol Ecol Resour. 2026 Apr 27;26:e70147. doi: 10.1111/1755-0998.70147 (PMC13111977; doi:10.1111/1755-0998.70147)
Supplement: Supplementary file 11 — Data S1: men70147‐sup‐0011‐TableS1‐S26.xlsx. [file MEN-26-e70147-s004.xlsx]

## Sheet: Table of Contents
Contents
Table S1	Statistics of 17-mer analysis of D. jiaxiangi
Table S2	Statistics of D. jiaxiangi and A. aquatica chromosome-level genome assembly
Table S3	BUSCO assessment (arachnida_odb10) of D. jiaxiangi and A. aquatica chromosome-level genome assembly
Table S4	Statistics of D. jiaxiangi chromosome-level genome assembly
Table S5	Statistics of D. jiaxiangi genome repeat annotation
Table S6	Gene structure annotation of D. jiaxiangi genome
Table S7	Information of the genomes
Table S8	Results from BUSCO analysis
Table S9	Information of single copy orthologous genes in BUSCO results
Table S10	Information of fossil calibrations
Table S11	Parameter data for inferring divergence time
Table S12	Annotation results for repeat sequences from RepeatMasker
Table S13	KEGG enrichment for DEJI significantly expand genes
Table S14	GO enrichment for DEJI significantly expand genes
Table S15	Adaptive evolution gene Set for DEJI
Table S16	GO enrichment for DEJI genes detected selctions
Table S17	KEGG enrichment for DEJI genes detected selctions
Table S18	Differential expression analysis between Seawater Submergence (SS) and Aerial Exposure (AE) female silk gland complex from DEJI
Table S19	Quantitative results of D. jiaxiangi spider silk proteome
Table S20	Summary of identified proteins from D. jiaxiangi spider
Table S21	Statistics and annotation of D. jiaxiangi spider web proteome
Table S22	The detailed peptide mapping data for all identified proteins
Table S23	Summary of identified APM precusors from D. jiaxiangi spider silk proteome
Table S24	Representative sequences of arthropod hemocyanins
Table S25	Statistics of RNAseq (BGISEQ-500) for D. jiaxiangi whole body
Table S26	Simplified Gene Annotation ID for DEJI
Note: DEJI equals to D. jiaxiangi

## Sheet: Table S1
Table S1	Statistics of 17-mer analysis of D. jiaxiangi
Statistics of 17-mer analysis
Kmer	Kmer num	Kmer depth	Genome size	Used base	Used read	x	library (bp)
17	89465797604	41	2182092624	100148280900	667655206	45.8955	500

## Sheet: Table S2
Table S2 Statistics of D. jiaxiangi and A. aquatica chromosome-level genome assembly
Statistics of D. jiaxiangi chromosome-level genome assembly
1952 Number of scaffolds
6255 Number of contigs
1968604351 Total length
0.109% Percent gaps
90 MB Scaffold N50
1 MB Contigs N50
Statistics of A. aquatica chromosome-level genome assembly
23 Number of scaffolds
199 Number of contigs
791813338 Total length
0.011% Percent gaps
69 MB Scaffold N50
14 MB Contigs N50

## Sheet: Table S3
Table S3	BUSCO assessment (arachnida_odb10) of D. jiaxiangi and A. aquatica chromosome-level genome assembly
BUSCO assessment (arachnida_odb10) of D. jiaxiangi chromosome-level genome assembly
Type	Number	Percentage (%)
Complete BUSCOs (C)	2862	97.5
Complete and single-copy BUSCOs (S)	2712	92.4
Complete and duplicated BUSCOs (D)	150	5.1
Fragmented BUSCOs (F)	28	1
Missing BUSCOs (M)	44	1.5
Total BUSCO groups searched	2934
BUSCO assessment (arachnida_odb10) of A. aquatica chromosome-level genome assembly
Type	Number	Percentage (%)
Complete BUSCOs (C)	2861	97.5
Complete and single-copy BUSCOs (S)	2694	91.8
Complete and duplicated BUSCOs (D)	167	5.7
Fragmented BUSCOs (F)	26	0.9
Missing BUSCOs (M)	47	1.6
Total BUSCO groups searched	2934

## Sheet: Table S4
Table S4	Statistics of D. jiaxiangi chromosome-level genome assembly
Chromosome no.	Length (bp)	Gene number
Chr 1	101672676	1453
Chr 2	106731466	986
Chr 3	126798261	1805
Chr 4	115746988	1585
Chr 5	84497433	913
Chr 6	75977014	1154
Chr 7	74964008	1110
Chr 8	105232360	1371
Chr 9	91201707	1058
Chr 10	81426968	1150
Chr 11	56842304	856
Chr 12	61542024	716
Chr 13	93424588	1228
Chr 14	72518293	992
Chr 15	62960166	676
Chr 16	94377474	1176
Chr 17	82769830	1016
Chr 18	88336827	1020
Chr 19	90275739	1041
Chr 20	88476304	945
Chr 21	83396800	1230
Chr 22	94937707	1161
Linked total	1934106937	24642
Unlinked total	34497414	289
Linked Percentage	0.9825	0.9884

## Sheet: Table S5
Statistics of D. jiaxiangi genome repeat annotation
==================================================
sequences: 1952
total length: 1968604351 bp (1966452851 bp excl N/X-runs)
GC level: 30.73 %
bases masked: 946593985 bp ( 48.08 %)
==================================================
number of length percentage
elements* occupied of sequence
--------------------------------------------------
Retroelements 1178387 439369254 bp 22.32 %
SINEs: 447023 85024119 bp 4.32 %
Penelope: 0 0 bp 0.00 %
LINEs: 483040 154184222 bp 7.83 %
CRE/SLACS 0 0 bp 0.00 %
L2/CR1/Rex 1149 587674 bp 0.03 %
R1/LOA/Jockey 69187 46897177 bp 2.38 %
R2/R4/NeSL 0 0 bp 0.00 %
Table S5 Statistics of D. jiaxiangi genome repeat annotation
RTE/Bov-B 0 0 bp 0.00 %
L1/CIN4 0 0 bp 0.00 %
LTR elements: 248324 200160913 bp 10.17 %
BEL/Pao 49014 35658729 bp 1.81 %
Ty1/Copia 25093 9235185 bp 0.47 %
Gypsy/DIRS1 129528 136385831 bp 6.93 %
Retroviral 0 0 bp 0.00 %
DNA transposons 388738 101695660 bp 5.17 %
hobo-Activator 14501 6781527 bp 0.34 %
Tc1-IS630-Pogo 252800 50648664 bp 2.57 %
En-Spm 0 0 bp 0.00 %
MULE-MuDR 504 266564 bp 0.01 %
PiggyBac 1062 338822 bp 0.02 %
Tourist/Harbinger 4130 1353503 bp 0.07 %
Other (Mirage, 9497 6821750 bp 0.35 %
P-element, Transib)
Rolling-circles 164220 19407050 bp 0.99 %
Unclassified: 1733810 357040649 bp 18.14 %
Total interspersed repeats: 898105563 bp 45.62 %
Small RNA: 146121 28506725 bp 1.45 %
Satellites: 1593 1742832 bp 0.09 %
Simple repeats: 464711 22056533 bp 1.12 %
Low complexity: 96836 4957415 bp 0.25 %
* most repeats fragmented by insertions or deletions
have been counted as one element
RepeatMasker version 4.1.5 , default mode
run with rmblastn version 2.14.1+

## Sheet: Table S6
Table S6	Gene structure annotation of D. jiaxiangi genome
Method	Software/Speceis	Gene number	Average
			mRNA length	CDS length	Exon number	Exon length	Intron length
de novo	Augustus	25231	14598	1069	5	223	3556
Homolog	Trichonephila clavipes	121704	1141	340	1	241	1930
	Parasteatoda tepidariorum	77255	4487	824	3	302	2122
	Stegodyphus mimosarum	128689	2057	547	2	276	1542
Transcriptome	Des-010	37469	9012	1482	4	397	2759
	Des-005	26787	11410	1486	5	325	2777
Consensus	MAKER	24931	24142	1144	7	163	3680

## Sheet: Table S7
Table S7	Information of the genomes
family	species	source	Accession	genome size / Gb
Pisauridae	Dolomedes plantarius	https://www.ncbi.nlm.nih.gov/datasets/genome/GCA_907164885.2/	GCA_907164885.2	2.78
Lycosidae	Pardosa pseudoannulata	https://www.ncbi.nlm.nih.gov/datasets/genome/GCA_032207245.1/	GCA_032207245.1	2.42
Salticidae	Maratus michaelseni	https://www.ncbi.nlm.nih.gov/datasets/genome/GCA_963931845.1/	GCA_963931845.1	5.95
	Maratus speculifer	https://www.ncbi.nlm.nih.gov/datasets/genome/GCA_964019185.1/	GCA_964019185.1	5.88
	Maratus speciosus	https://www.ncbi.nlm.nih.gov/datasets/genome/GCA_963932465.1/	GCA_964019185.1	9.11
	Salticus scenicus	https://www.ncbi.nlm.nih.gov/datasets/genome/GCA_963930645.1/	GCA_963930645.1	5.16
Cheiracanthiidae	Cheiracanthium punctorium	https://www.ncbi.nlm.nih.gov/datasets/genome/GCA_038373885.1/	GCA_038373885.1	2.57
Desidae	Desis jiaxiangi	this study	this study	1.97
Argyronetidae	Argyroneta aquatica	this study with raw nanopore data from https://www.ncbi.nlm.nih.gov/sra/SRR9994193	this study+SRR9994193	0.79
Amaurobiidae	Amaurobius ferox	https://www.ncbi.nlm.nih.gov/datasets/genome/GCA_951213105.1/	GCA_951213105.1	3.56
Uloboridae	Uloborus diversus	https://www.ncbi.nlm.nih.gov/datasets/genome/GCF_026930045.1/	GCF_026930045.1	2.15
	Uloborus plumipes	https://www.ncbi.nlm.nih.gov/datasets/genome/GCA_038373865.1/	GCA_038373865.1	1.46
	Octonoba sinensis	https://www.ncbi.nlm.nih.gov/datasets/genome/GCA_038502835.1/	GCA_038502835.1	1.34
Araneidae	Argiope bruennichi	https://www.ncbi.nlm.nih.gov/datasets/genome/GCF_947563725.1/	GCF_947563725.1	1.78
	Argiope argentata	https://www.ncbi.nlm.nih.gov/datasets/genome/GCA_026289955.1/	GCA_026289955.1	1.9
	Argiope trifasciata	https://www.ncbi.nlm.nih.gov/datasets/genome/GCA_026543055.1/	GCA_026543055.1	1.88
	Argiope aurantia	https://www.ncbi.nlm.nih.gov/datasets/genome/GCA_026543865.1/	GCA_026543865.1	1.84
	Araneus ventricosus	https://www.ncbi.nlm.nih.gov/datasets/genome/GCA_013235015.1/	GCA_013235015.1	3.66
	Larinioides sclopetarius	https://www.ncbi.nlm.nih.gov/datasets/genome/GCA_964023285.1/	GCA_964023285.1	2.27
	Gibbaranea gibbosa	https://www.ncbi.nlm.nih.gov/datasets/genome/GCA_964059485.1/	GCA_964059485.1	2.82
	Caerostris darwini	https://www.ncbi.nlm.nih.gov/datasets/genome/GCA_021605075.1/	GCA_021605075.1	1.5
	Caerostris extrusa	https://www.ncbi.nlm.nih.gov/datasets/genome/GCA_021605095.1/	GCA_021605095.1	1.42
Nephilidae	Nephila pilipes	https://www.ncbi.nlm.nih.gov/datasets/genome/GCA_019974015.1/	GCA_019974015.1	2.69
	Trichonephila antipodiana	https://gigadb.org/dataset/100868		2.29
	Trichonephila clavata	https://www.ncbi.nlm.nih.gov/datasets/genome/GCA_019973975.1/	GCA_019973975.1	2.5
	Trichonephila clavipes	https://www.ncbi.nlm.nih.gov/datasets/genome/GCA_019973935.1/	GCA_019973935.1	2.87
	Trichonephila inaurata	https://www.ncbi.nlm.nih.gov/datasets/genome/GCA_019973955.1/	GCA_019973955.1	2.51
Linyphiidae	Oedothorax gibbosus	https://www.ncbi.nlm.nih.gov/datasets/genome/GCA_019343175.1/	GCA_019343175.1	0.82
	Linyphia triangularis	https://www.ncbi.nlm.nih.gov/datasets/genome/GCA_963978545.1/	GCA_963978545.1	1.35
	Hylyphantes graminicola	https://www.ncbi.nlm.nih.gov/datasets/genome/GCA_023701765.1/	GCA_023701765.1	0.94
	Troglohyphantes excavatus	https://www.ncbi.nlm.nih.gov/datasets/genome/GCA_963932185.1/	GCA_963932185.1	1.03
Tetragnathidae	Meta bourneti	https://www.ncbi.nlm.nih.gov/datasets/genome/GCA_933210815.1/	GCA_933210815.1	1.38
	Tetragnatha montana	https://www.ncbi.nlm.nih.gov/datasets/genome/GCA_963680715.1/	GCA_963680715.1	0.78
	Tetragnatha kauaiensis	https://www.ncbi.nlm.nih.gov/datasets/genome/GCA_947070885.1/	GCA_947070885.1	1.09
	Tetragnatha versicolor	https://www.ncbi.nlm.nih.gov/datasets/genome/GCA_024610705.1/	GCA_024610705.1	1.07
	Metellina segmentata	https://www.ncbi.nlm.nih.gov/datasets/genome/GCA_947359465.1/	GCA_947359465.1	1.67
Theridiidae	Latrodectus hesperus	https://www.ncbi.nlm.nih.gov/datasets/genome/GCA_037975125.1/	GCA_037975125.1	1.64
	Latrodectus elegans	https://www.ncbi.nlm.nih.gov/datasets/genome/GCA_030067965.1/	GCA_030067965.1	1.56
	Latrodectus geometricus	https://www.ncbi.nlm.nih.gov/datasets/genome/GCA_026290005.1/	GCA_026290005.1	1.68
	Parasteatoda lunata	https://www.ncbi.nlm.nih.gov/datasets/genome/GCA_949128135.1/	GCA_949128135.1	1.41
	Parasteatoda tepidariorum	https://www.ncbi.nlm.nih.gov/datasets/genome/GCF_000365465.3/	GCF_000365465.3	1.23
Eresidae	Stegodyphus dumicola	https://www.ncbi.nlm.nih.gov/datasets/genome/GCF_010614865.2/	GCF_010614865.2	2.55
	Stegodyphus mimosarum	https://www.ncbi.nlm.nih.gov/datasets/genome/GCA_000611955.2/	GCA_000611955.2	2.74
Dysderidae	Dysdera silvatica	https://www.ncbi.nlm.nih.gov/datasets/genome/GCA_006491805.2/	GCA_006491805.2	1.37
Hypochilidae	Ectatosticta davidi	https://www.scidb.cn/en/detail?dataSetId=9f1c41ec84b747faaa8389bd8ba61f03&version=V1		2.17
Macrothelidae	Macrothele yani	https://www.ncbi.nlm.nih.gov/datasets/genome/GCA_039090855.1/	GCA_039090855.1	6.79
Atypidae	Atypus karschi	https://www.scidb.cn/en/detail?dataSetId=cea5f5e951cd45118f9b4dfe08f9fed6		0.88
Heptathelidae	Luthela beijing	https://www.scidb.cn/en/detail?dataSetId=cea5f5e951cd45118f9b4dfe08f9fed6		4.09
Liphistiidae	Ryuthela nishihirai	https://www.ncbi.nlm.nih.gov/datasets/genome/GCA_038380435.1/	GCA_038380435.1	3.11
Buthidae	Centruroides vittatus	https://www.ncbi.nlm.nih.gov/datasets/genome/GCF_030686945.1/	GCF_030686945.1	0.76	outgroup
Chernetidae	Cordylochernes scorpioides	https://www.ncbi.nlm.nih.gov/datasets/genome/GCA_030710605.1/	GCA_030710605.1	2.62

## Sheet: Table S8
Table S8	Results from BUSCO analysis
species	Complete and single-copy	Complete and duplicated	Fragmented	Missing
Dolomedes plantarius	93.1	4.9	0.6	1.4
Pardosa pseudoannulata	90.9	5.5	1.8	1.8
Maratus michaelseni	91.4	6.3	0.9	1.4
Maratus speculifer	91.8	5.7	1	1.5
Maratus speciosus	89.4	6.6	1.5	2.5
Salticus scenicus	90.9	6.3	1.1	1.7
Cheiracanthium punctorium	89	5.8	2.5	2.7
Desis jiaxiangi	92.4	5.1	1	1.5
Argyroneta aquatica	97.5	5.7	0.9	1.6
Amaurobius ferox	92.9	5.3	0.5	1.3
Uloborus diversus	85.2	9.6	1	4.2
Uloborus plumipes	79	4.7	6.1	10.2
Octonoba sinensis	90.7	4.5	1	3.8
Argiope bruennichi	88.4	4.1	2	5.5
Argiope argentata	89.9	6.1	1.9	2.1
Argiope trifasciata	87.4	7.7	2.2	2.7
Argiope aurantia	87.5	6	2.8	3.7
Araneus ventricosus	80.3	11.4	3.6	4.7
Larinioides sclopetarius	91.3	6.3	1	1.4
Gibbaranea gibbosa	92.3	5.8	0.8	1.1
Caerostris darwini	89.9	5.6	1.5	3
Caerostris extrusa	87.4	4	3.2	5.4
Nephila pilipes	89.6	6.8	1.1	2.5
Trichonephila antipodiana	92.8	5	0.9	1.3
Trichonephila clavata	90.1	7.8	0.5	1.6
Trichonephila clavipes	92.2	5.1	1.2	1.5
Trichonephila inaurata	86.9	7.1	1.9	4.1
Oedothorax gibbosus	90	5.2	0.9	3.9
Linyphia triangularis	90.8	5.1	1	3.1
Hylyphantes graminicola	82.6	14.9	0.6	1.9
Troglohyphantes excavatus	93.1	4.9	0.8	1.2
Meta bourneti	92.3	5.6	0.9	1.2
Tetragnatha montana	91.6	5.7	0.9	1.8
Tetragnatha kauaiensis	87.2	3.8	3.5	5.5
Tetragnatha versicolor	90.6	6.8	0.9	1.7
Metellina segmentata	92.7	5.2	0.8	1.3
Latrodectus hesperus	80.1	3.3	5.3	11.3
Latrodectus elegans	93.9	4.5	0.6	1
Latrodectus geometricus	72.2	11.2	5.1	11.5
Parasteatoda lunata	94.2	4.5	0.5	0.8
Parasteatoda tepidariorum	92.7	5.1	1.2	1
Stegodyphus dumicola	85.5	4.3	4.8	5.4
Stegodyphus mimosarum	92.5	4.6	1.8	1.1
Dysdera silvatica	74.7	3.6	5.3	16.4
Ectatosticta davidi	89.7	6.2	1.4	2.7
Macrothele yani	86.6	6.1	3.1	4.2
Atypus karschi	88.9	5.5	1.7	3.9
Luthela beijing	88.4	9.1	1.4	1.1
Ryuthela nishihirai	89.6	7.4	1.4	1.6
Centruroides vittatus	90	7.1	2.1	0.8
Cordylochernes scorpioides	66.6	17.3	3.3	12.8

## Sheet: Table S9
Table S9	Information of single copy orthologous genes in BUSCO results
Busco ID	OrthoDB url	Alignment Length (bp)	Substitution model	Description
10142at6854	https://v10-1.orthodb.org/?query=10142at6854	493	GTR+F+G4	Myoinhibitory peptide, putative
1038at6854	https://v10-1.orthodb.org/?query=1038at6854	3625	TVM+F+R4	SMARCC, N-terminal
1045at6854	https://v10-1.orthodb.org/?query=1045at6854	2280	TIM2+F+I+R4	Vacuolar sorting protein 39/Transforming growth factor beta receptor-associated domain 1
1123at6854	https://v10-1.orthodb.org/?query=1123at6854	2342	TVMe+R4	Oxysterol-binding protein
1137at6854	https://v10-1.orthodb.org/?query=1137at6854	1832	TIM2+F+R4	Palmitoyltransferase
1142at6854	https://v10-1.orthodb.org/?query=1142at6854	3317	TVM+F+R4	WW domain
1174at6854	https://v10-1.orthodb.org/?query=1174at6854	2087	TVMe+R4	ELM2 domain
1218at6854	https://v10-1.orthodb.org/?query=1218at6854	1565	TIM2+F+I+G4	Pre-rRNA-processing protein TSR1-like protein
1231at6854	https://v10-1.orthodb.org/?query=1231at6854	1590	TIM2+F+I+R4	GroEL-like apical domain superfamily
1268at6854	https://v10-1.orthodb.org/?query=1268at6854	1879	TIM2+F+R4	Transmembrane 9 superfamily member
1348at6854	https://v10-1.orthodb.org/?query=1348at6854	4888	TIM2+F+R4	ABC transporter type 1, transmembrane domain
142at6854	https://v10-1.orthodb.org/?query=142at6854	4890	GTR+F+R4	AMP-dependent synthetase/ligase
1501at6854	https://v10-1.orthodb.org/?query=1501at6854	1264	GTR+F+R4	Clathrin adaptor, mu subunit
1518at6854	https://v10-1.orthodb.org/?query=1518at6854	2125	GTR+F+I+G4	Heat shock protein 70 family
155at6854	https://v10-1.orthodb.org/?query=155at6854	6053	GTR+F+I+R4	CLASP N-terminal domain
1563at6854	https://v10-1.orthodb.org/?query=1563at6854	2640	TIM2+F+R4	SAC domain
1573at6854	https://v10-1.orthodb.org/?query=1573at6854	2827	GTR+F+R4	Retinoblastoma-associated protein, B-box
157at6854	https://v10-1.orthodb.org/?query=157at6854	3119	TIM2+F+R5	Immunoglobulin-like domain
1608at6854	https://v10-1.orthodb.org/?query=1608at6854	2799	TVM+F+I+R4	Transportin, putative
160at6854	https://v10-1.orthodb.org/?query=160at6854	4660	GTR+F+I+R4	Glycogen debranching enzyme
1610at6854	https://v10-1.orthodb.org/?query=1610at6854	4041	GTR+F+R4	SH3 domain
1641at6854	https://v10-1.orthodb.org/?query=1641at6854	1208	GTR+F+G4	Alpha/Beta hydrolase fold
1697at6854	https://v10-1.orthodb.org/?query=1697at6854	2050	TIM2e+R4	Class d atypical gprotein coupled receptor gprgbb4, putative
1723at6854	https://v10-1.orthodb.org/?query=1723at6854	2549	TIM2+F+I+R4	CLEC16A/TT9
1734at6854	https://v10-1.orthodb.org/?query=1734at6854	3003	GTR+F+I+R4	Ankyrin repeat-containing domain
1754at6854	https://v10-1.orthodb.org/?query=1754at6854	2146	GTR+F+I+G4	GC-rich sequence DNA-binding factor
188at6854	https://v10-1.orthodb.org/?query=188at6854	3004	GTR+F+I+R4	WD40/YVTN repeat-like-containing domain superfamily
1931at6854	https://v10-1.orthodb.org/?query=1931at6854	1755	TIM2+F+R4	Sec1-like protein
1971at6854	https://v10-1.orthodb.org/?query=1971at6854	640	TIM2+F+I+R3	FYVE zinc finger
2034at6854	https://v10-1.orthodb.org/?query=2034at6854	1814	GTR+F+I+R4	Mediator complex, subunit Med17
2069at6854	https://v10-1.orthodb.org/?query=2069at6854	2819	TVMe+I+R4	Trafficking protein particle complex subunit 10
2099at6854	https://v10-1.orthodb.org/?query=2099at6854	2262	GTR+F+R4	Hydroxymethylglutaryl-CoA reductase, class I/II
2124at6854	https://v10-1.orthodb.org/?query=2124at6854	1488	GTR+F+R4	Tyrosine--tRNA ligase
219at6854	https://v10-1.orthodb.org/?query=219at6854	4268	TVM+F+I+R4	Ral GTPase-activating protein subunit beta
230at6854	https://v10-1.orthodb.org/?query=230at6854	3045	TVM+F+R4	Ribosome control protein 1
2356at6854	https://v10-1.orthodb.org/?query=2356at6854	2120	GTR+F+R5	DNA repair endonuclease xp-f / mei-9 / rad1, putative
2436at6854	https://v10-1.orthodb.org/?query=2436at6854	2190	TIM2+F+I+R4	Anoctamin
2444at6854	https://v10-1.orthodb.org/?query=2444at6854	1377	TIM2+F+I+G4	Methionine aminopeptidase 2
2457at6854	https://v10-1.orthodb.org/?query=2457at6854	1191	TIM2+F+I+R4	Abhydrolase domain containing 18
250at6854	https://v10-1.orthodb.org/?query=250at6854	5533	SYM+I+R4	Zinc finger, SWIM-type
2526at6854	https://v10-1.orthodb.org/?query=2526at6854	2374	GTR+F+I+R4	Far11/STRP, C-terminal
2531at6854	https://v10-1.orthodb.org/?query=2531at6854	1427	TIM2+F+R4	PDZ domain
2541at6854	https://v10-1.orthodb.org/?query=2541at6854	1222	TIM2+F+I+R4	Arrestin
2566at6854	https://v10-1.orthodb.org/?query=2566at6854	2371	TIM2+F+I+R4	Nuclear hormone receptor
2597at6854	https://v10-1.orthodb.org/?query=2597at6854	2291	GTR+F+R4	Thioredoxin domain
2677at6854	https://v10-1.orthodb.org/?query=2677at6854	1394	GTR+F+R4	Mannose-binding endoplasmic reticulum-golgi intermediate compartment lectin
270at6854	https://v10-1.orthodb.org/?query=270at6854	2660	GTR+F+R4	Toll/interleukin-1 receptor homology (TIR) domain
282at6854	https://v10-1.orthodb.org/?query=282at6854	3252	TIM2+F+I+R4	Cysteine-rich Golgi apparatus protein 1 repeat
2837at6854	https://v10-1.orthodb.org/?query=2837at6854	1131	TIM2+F+R4	CTLH, C-terminal LisH motif
2944at6854	https://v10-1.orthodb.org/?query=2944at6854	3476	TIM2e+R5	Transmembrane protein family 132, middle domain
2977at6854	https://v10-1.orthodb.org/?query=2977at6854	2091	TIM2+F+R4	Winged helix-like DNA-binding domain superfamily
2995at6854	https://v10-1.orthodb.org/?query=2995at6854	1159	GTR+F+I+G4	Zinc finger, PHD-type
3049at6854	https://v10-1.orthodb.org/?query=3049at6854	1199	TIM2+F+I+G4	Succinate--CoA ligase
318at6854	https://v10-1.orthodb.org/?query=318at6854	3369	TIM2+F+I+R4	CLU domain
3283at6854	https://v10-1.orthodb.org/?query=3283at6854	1301	TVM+F+I+G4	CDP-diacylglycerol--glycerol-3-phosphate 3-phosphatidyltransferase
3309at6854	https://v10-1.orthodb.org/?query=3309at6854	975	TIM2+F+R4	Lipoyl synthase
3360at6854	https://v10-1.orthodb.org/?query=3360at6854	1087	TVM+F+G4	Peptidase A22B, signal peptide peptidase
3374at6854	https://v10-1.orthodb.org/?query=3374at6854	913	TIM2+F+I+G4	PTB/PI domain
3489at6854	https://v10-1.orthodb.org/?query=3489at6854	921	TIM2+F+I+R4	Band 7 domain
3541at6854	https://v10-1.orthodb.org/?query=3541at6854	1767	TIM2+F+I+R4	Spc7-like protein
3558at6854	https://v10-1.orthodb.org/?query=3558at6854	1185	TIM2+F+I+R4	Nuclear hormone receptor
3578at6854	https://v10-1.orthodb.org/?query=3578at6854	4462	GTR+F+I+R4	RUN domain
3680at6854	https://v10-1.orthodb.org/?query=3680at6854	551	TIM2+F+I+G4	Carbohydrate kinase, FGGY, N-terminal
379at6854	https://v10-1.orthodb.org/?query=379at6854	3597	GTR+F+I+R4	EGF-like domain
3812at6854	https://v10-1.orthodb.org/?query=3812at6854	1837	TIM2+F+I+G4	Polycomb Suz12-like protein
385at6854	https://v10-1.orthodb.org/?query=385at6854	3172	TIM2+F+R4	Nck-associated protein 1
3918at6854	https://v10-1.orthodb.org/?query=3918at6854	1467	GTR+F+G4	THO complex subunit 1-like protein
394at6854	https://v10-1.orthodb.org/?query=394at6854	3188	TIM2+F+R4	Exportin-7-like protein
39at6854	https://v10-1.orthodb.org/?query=39at6854	6477	TIM2+F+R4	MyTH4 domain
4008at6854	https://v10-1.orthodb.org/?query=4008at6854	1265	TIM2+F+I+G4	Type I inositol-1,4,5-trisphosphate 5-phosphatase, putative (Fragment)
4066at6854	https://v10-1.orthodb.org/?query=4066at6854	747	TPM2u+F+G4	Leucine zipper containing transcription factor, putative (Fragment)
4071at6854	https://v10-1.orthodb.org/?query=4071at6854	638	TIM3+F+I+G4	ELMO domain
4197at6854	https://v10-1.orthodb.org/?query=4197at6854	1217	TPM2u+F+R4	Sphingomyelin synthase-like domain
4220at6854	https://v10-1.orthodb.org/?query=4220at6854	1364	GTR+F+I+G4	DNA primase large subunit, eukaryotic/archaeal
428at6854	https://v10-1.orthodb.org/?query=428at6854	3211	GTR+F+R4	WD40 repeat
4301at6854	https://v10-1.orthodb.org/?query=4301at6854	991	TIM2+F+I+G4	Longevity assurance factor, putative
4400at6854	https://v10-1.orthodb.org/?query=4400at6854	2013	TVM+F+I+G4	Calcineurin-like phosphoesterase domain, ApaH type
4451at6854	https://v10-1.orthodb.org/?query=4451at6854	1332	TPM2u+F+I+R4	Glycosyltransferase-like protein LARGE2
450at6854	https://v10-1.orthodb.org/?query=450at6854	2993	TIM2+F+I+R4	Dihydropyrimidine dehydrogenase
4536at6854	https://v10-1.orthodb.org/?query=4536at6854	773	TIM2+F+R4	Replication factor C, C-terminal
4599at6854	https://v10-1.orthodb.org/?query=4599at6854	826	TIM2+F+I+G4	Eukaryotic translation initiation factor 3 subunit F
4635at6854	https://v10-1.orthodb.org/?query=4635at6854	786	TIM2+F+G4	WD40 repeat
4677at6854	https://v10-1.orthodb.org/?query=4677at6854	467	TN+F+I+G4	Protein prenyltransferase, alpha subunit
4682at6854	https://v10-1.orthodb.org/?query=4682at6854	3624	TVM+F+R4	Mediator of RNA polymerase II transcription subunit 1
4711at6854	https://v10-1.orthodb.org/?query=4711at6854	1801	TVM+F+R4	Smg8/Smg9
479at6854	https://v10-1.orthodb.org/?query=479at6854	1597	TIM2+F+G4	Rab-GTPase-TBC domain
4808at6854	https://v10-1.orthodb.org/?query=4808at6854	1063	TIM2e+I+G4	Zinc finger, nuclear hormone receptor-type
4818at6854	https://v10-1.orthodb.org/?query=4818at6854	546	TIM2+F+I+G4	Leucine-rich repeat
4836at6854	https://v10-1.orthodb.org/?query=4836at6854	859	GTR+F+I+G4	Tetratricopeptide repeat
483at6854	https://v10-1.orthodb.org/?query=483at6854	2836	GTR+F+I+R4	AP complex subunit beta
4847at6854	https://v10-1.orthodb.org/?query=4847at6854	1003	TVMe+R4	Transmembrane protein 198-B
4896at6854	https://v10-1.orthodb.org/?query=4896at6854	3387	TVM+F+R4	Protein kinase domain
490at6854	https://v10-1.orthodb.org/?query=490at6854	1009	TVM+F+R4	Rab3 GTPase-activating protein catalytic subunit
4915at6854	https://v10-1.orthodb.org/?query=4915at6854	2435	TIM2+F+I+R4	Coiled-coil domain-containing protein 132
4951at6854	https://v10-1.orthodb.org/?query=4951at6854	1326	GTR+F+I+G4	UBX domain
501at6854	https://v10-1.orthodb.org/?query=501at6854	6200	GTR+F+R4	Ankyrin repeat
513at6854	https://v10-1.orthodb.org/?query=513at6854	6754	GTR+F+I+R4	SANT/Myb domain
520at6854	https://v10-1.orthodb.org/?query=520at6854	2707	GTR+F+R4	Ribosome biogenesis protein BMS1-like protein
526at6854	https://v10-1.orthodb.org/?query=526at6854	3224	TIM2+F+I+R4	P-type ATPase
5289at6854	https://v10-1.orthodb.org/?query=5289at6854	741	TN+F+I+G4	Ubiquitin thioesterase
5310at6854	https://v10-1.orthodb.org/?query=5310at6854	1727	GTR+F+G4	Zinc finger, PHD-type
5385at6854	https://v10-1.orthodb.org/?query=5385at6854	591	TIM2+F+I+R3	CDP-diacylglycerol--inositol 3-phosphatidyltransferase
5420at6854	https://v10-1.orthodb.org/?query=5420at6854	782	GTR+F+I+G4	TatD family
5437at6854	https://v10-1.orthodb.org/?query=5437at6854	1492	GTR+F+I+G4	Protein arginine N-methyltransferase
5512at6854	https://v10-1.orthodb.org/?query=5512at6854	1356	TVMe+I+G4	Nuclear hormone receptor
5573at6854	https://v10-1.orthodb.org/?query=5573at6854	925	GTR+F+R4	Magnesium transporter NIPA
5646at6854	https://v10-1.orthodb.org/?query=5646at6854	3657	TVM+F+R4	Ancestral coatomer element 1, Sec16/Sec31
5678at6854	https://v10-1.orthodb.org/?query=5678at6854	797	TIM2+F+I+R3	Endoplasmic reticulum vesicle transporter, C-terminal
568at6854	https://v10-1.orthodb.org/?query=568at6854	2144	TIM2+F+R4	Ciliary BBSome complex subunit 2, C-terminal domain
5894at6854	https://v10-1.orthodb.org/?query=5894at6854	663	GTR+F+I+G4	Peptidyl-prolyl cis-trans isomerase
5918at6854	https://v10-1.orthodb.org/?query=5918at6854	1152	TVM+F+I+G4	Major facilitator superfamily
5986at6854	https://v10-1.orthodb.org/?query=5986at6854	748	TPM2u+F+I+G4	Out at first protein
5at6854	https://v10-1.orthodb.org/?query=5at6854	21998	GTR+F+R5	Immunoglobulin-like domain
606at6854	https://v10-1.orthodb.org/?query=606at6854	1765	GTR+F+I+R4	Conserved oligomeric Golgi complex, subunit 2, N-terminal
6126at6854	https://v10-1.orthodb.org/?query=6126at6854	696	TIM2+F+I+R3	Derlin
6169at6854	https://v10-1.orthodb.org/?query=6169at6854	383	TIM3+F+I+G4	Fructosamine/Ketosamine-3-kinase
6225at6854	https://v10-1.orthodb.org/?query=6225at6854	840	TPM2u+F+I+G4	Peroxisome assembly protein 12
6331at6854	https://v10-1.orthodb.org/?query=6331at6854	670	TPM2u+F+I+R3	PQ-loop repeat
6386at6854	https://v10-1.orthodb.org/?query=6386at6854	433	TIM2+F+G4	Methyltransferase type 11
6415at6854	https://v10-1.orthodb.org/?query=6415at6854	1112	TVM+F+R4	Glycosyltransferase 61
6428at6854	https://v10-1.orthodb.org/?query=6428at6854	592	TPM2u+F+G4	Rhomboid-like protein
642at6854	https://v10-1.orthodb.org/?query=642at6854	3767	TIM2+F+R4	BRO1 domain
6509at6854	https://v10-1.orthodb.org/?query=6509at6854	1269	TIM2+F+R4	Transcription factor glial cells missing
653at6854	https://v10-1.orthodb.org/?query=653at6854	4341	GTR+F+R5	WD40/YVTN repeat-like-containing domain superfamily
6548at6854	https://v10-1.orthodb.org/?query=6548at6854	513	TIM2+F+I+G4	PUA domain
6582at6854	https://v10-1.orthodb.org/?query=6582at6854	1029	GTR+F+I+G4	Intraflagellar transport complex B protein 46
6771at6854	https://v10-1.orthodb.org/?query=6771at6854	680	TIM2+F+I+G4	Transmembrane protein 147
6871at6854	https://v10-1.orthodb.org/?query=6871at6854	730	TIM2+F+R4	DnaJ domain
690at6854	https://v10-1.orthodb.org/?query=690at6854	1744	TIM2+F+R4	Histidine ammonia-lyase
6948at6854	https://v10-1.orthodb.org/?query=6948at6854	693	TPM2u+F+I+G4	6-Phosphogluconolactonase
6991at6854	https://v10-1.orthodb.org/?query=6991at6854	733	TVM+F+G4	Checkpoint protein HUS1
703at6854	https://v10-1.orthodb.org/?query=703at6854	2479	GTR+F+R4	Tetratricopeptide repeat
7151at6854	https://v10-1.orthodb.org/?query=7151at6854	1107	TIM2+F+G4	Wings apart-like protein, C-terminal
716at6854	https://v10-1.orthodb.org/?query=716at6854	1943	TIM+F+R4	C2 domain
717at6854	https://v10-1.orthodb.org/?query=717at6854	2628	GTR+F+R4	Importin subunit beta-1
7208at6854	https://v10-1.orthodb.org/?query=7208at6854	648	TPM2u+F+I+G4	DTW
7349at6854	https://v10-1.orthodb.org/?query=7349at6854	295	GTR+F+I+G4	PHF5-like
7370at6854	https://v10-1.orthodb.org/?query=7370at6854	2150	TIM2e+R4	Frizzled domain
7436at6854	https://v10-1.orthodb.org/?query=7436at6854	1336	TIM2+F+R4	Microfibrillar-associated protein 1
7597at6854	https://v10-1.orthodb.org/?query=7597at6854	950	TIM3+F+I+G4	Translocation protein Sec62
7751at6854	https://v10-1.orthodb.org/?query=7751at6854	633	TPM3u+F+I+G4	Golgi SNAP receptor complex member 2
779at6854	https://v10-1.orthodb.org/?query=779at6854	2041	TIM2+F+R4	MCM domain
7873at6854	https://v10-1.orthodb.org/?query=7873at6854	452	TPM2u+F+G4	Svp26/Tex261
7887at6854	https://v10-1.orthodb.org/?query=7887at6854	428	TIM3+F+I+G4	28S ribosomal protein S24, mitochondrial
7888at6854	https://v10-1.orthodb.org/?query=7888at6854	507	TIM2+F+I+G4	Clathrin light chain
8008at6854	https://v10-1.orthodb.org/?query=8008at6854	502	GTR+F+I+G4	SUI1 domain
8074at6854	https://v10-1.orthodb.org/?query=8074at6854	317	GTR+F+G4	Mss4
8132at6854	https://v10-1.orthodb.org/?query=8132at6854	501	TPM2u+F+I+G4	YaeB, N-terminal domain superfamily
8196at6854	https://v10-1.orthodb.org/?query=8196at6854	336	K3Pu+F+I+G4	Trafficking protein particle complex subunit 2
840at6854	https://v10-1.orthodb.org/?query=840at6854	5434	TVM+F+R5	Protein virilizer
857at6854	https://v10-1.orthodb.org/?query=857at6854	3769	GTR+F+R4	THO complex, subunitTHOC2, C-terminal
8586at6854	https://v10-1.orthodb.org/?query=8586at6854	1341	GTR+F+I+G4	RNA-binding domain superfamily
867at6854	https://v10-1.orthodb.org/?query=867at6854	3308	GTR+F+R4	MICOS complex subunit MIC60
868at6854	https://v10-1.orthodb.org/?query=868at6854	2578	GTR+F+R4	Ribonuclease H superfamily
8813at6854	https://v10-1.orthodb.org/?query=8813at6854	1701	TVM+F+R4	Neurofilament-H, putative
8892at6854	https://v10-1.orthodb.org/?query=8892at6854	501	TIM2+F+I+R3	Uncharacterised protein family UPF0454
906at6854	https://v10-1.orthodb.org/?query=906at6854	2171	TIM2+F+R4	Glycosyl transferase, family 8
9100at6854	https://v10-1.orthodb.org/?query=9100at6854	529	K3Pu+F+I+G4	ER membrane protein complex subunit 10
9113at6854	https://v10-1.orthodb.org/?query=9113at6854	1129	TIM2+F+I+R4	Glycine-rich protein, putative
9258at6854	https://v10-1.orthodb.org/?query=9258at6854	1155	GTR+F+G4	CRIB domain
9340at6854	https://v10-1.orthodb.org/?query=9340at6854	950	GTR+F+G4	Zinc finger, CCCH-type
9386at6854	https://v10-1.orthodb.org/?query=9386at6854	670	TIM2+F+G4	Ubiquitin-conjugating enzyme E2
9561at6854	https://v10-1.orthodb.org/?query=9561at6854	1380	TIM2+F+I+R4	Zinc finger C2H2 superfamily
959at6854	https://v10-1.orthodb.org/?query=959at6854	3706	GTR+F+I+R4	Vacuolar protein sorting-associated protein 8, central domain
994at6854	https://v10-1.orthodb.org/?query=994at6854	1656	GTR+F+I+G4	Chloride channel protein
9965at6854	https://v10-1.orthodb.org/?query=9965at6854	584	TIM3+F+I+G4	FAM192A/Fyv6, N-terminal

[truncated: 17 more sheets: Table S10, Table S11, Table S12, Table S13, Table S14, Table S15, Table S16, Table S17, Table S18, Table S19, Table S20, Table S21, Table S22, Table S23, Table S24, Table S25, Table S26]
